# Supplementary material for: Repurposing antihypertensive drugs for pain disorders: a drug-target mendelian randomization study
Source: Front Pharmacol. 2024 Aug 29;15:1448319. doi: 10.3389/fphar.2024.1448319 (PMC11390634; doi:10.3389/fphar.2024.1448319)
Supplement: Supplementary file 2 [file Table1.xlsx]

## Sheet: Supplementary table 1
Supplementary table 1: 12 Antihypertensive Drugs with Corresponding Targets and DrugBank IDs			TOC
Drug	Substance	Drugbank_id	Genes
Adrenergic neuron blockers	betanidine	DB00217	ADRA2B;ADRA2C;KCNJ1;ADRA2A
	debrisoquine	DB04840	SLC6A2
	guanethidine	DB01170	SLC6A2
Alpha-adrenoceptor blockers	cositam
	doxazosin	DB00590	ADRA1B;ADRA1D;ADRA1A
	faramsil
	indoramin	DB08950
	metirosine	DB00765	TH
	phenoxybenzamine	DB00925	ADRA1A;ADRA2A
	phentolamine	DB00692	ADRA2A;ADRA1A
	prazosin	DB00457	ADRA1D;ADRA1B;ADRA1A
	tamsulosin	DB00706	ADRA1A
	terazosin	DB01162	ADRA1B;ADRA1D;ADRA1A
	terazosine	DB01162	ADRA1A;ADRA1B;ADRA1D
Angiotensin-II receptor antagonists	azilsartan	DB08822	AGTR1
	candesartan	DB13919	AGTR1
	eprosartan	DB00876	AGTR1
	irbesartan	DB01029	AGTR1
	losartan	DB00678	AGTR1
	olmesartan	DB00275	AGTR1
	telmisartan	DB00966	PPARG;AGTR1
	valsartan	DB00177	AGTR1
Angiotensin converting enzyme inhibitors	captopril	DB01197	ACE
	cilazapril	DB01340	ACE
	enalapril	DB00584	ACE
	fosinopril	DB00492	ACE
	imidapril	DB11783
	lisinopril	DB00722	ACE
	moexipril	DB00691	ACE;ACE2
	perindopril	DB00790	ACE
	quinapril	DB00881	ACE
	ramipril	DB00178	ACE
	trandolapril	DB00519	ACE
Beta-adrenoceptor blockers	acebutolol	DB01193	ADRB1
	atenolol	DB00335	ADRB1
	betaxolol	DB00195	ADRB1
	bisoprolol	DB00612	ADRB1
	carteolol	DB00521	ADRB1;ADRB2
	carvedilol	DB01136	ADRB1;ADRA1A
	celiprolol	DB04846	ADRB2;ADRB1
	isoprenaline	DB01064	ADRB3;ADRB1;ADRB2
	labetalol	DB00598	ADRA1A;ADRA1D;ADRB2;ADRA1B;ADRB1
	metoprolol	DB00264	ADRB1
	nadolol	DB01203	ADRB1
	nebivolol	DB04861	ADRB1
	oxprenolol	DB01580	ADRB1
	pindolol	DB00960	ADRB1;ADRB2
	practolol	DB01297	ADRB1
	propranolol	DB00571	ADRB1
	sotalol	DB00489	KCNH2;ADRB2;ADRB1
	timolol	DB00373	ADRB1;ADRB2
Calcium channel blockers	amlodipine	DB00381	CACNA1D;CACNA1C;CACNB2;CACNA2D1;CACNA1S
	diltiazem	DB00343	CACNG1
	felodipine	DB01023	CACNA1C;CACNA1D;CACNB2;CACNA2D1;CACNA1S
	isradipine	DB00270	CACNA1D;CACNA2D2;CACNA2D1;CACNA1S;CACNB2;CACNA1C;CACNA1H
	lacidipine	DB09236	CACNB3;CACNB4;CACNA1S;CACNB2;CACNA1F;CACNA1D;CACNB1;CACNA1C
	lercanidipine	DB00528	CACNG1
	lidoflazine
	mibefradil	DB01388	CACNA1I;CACNB3;CACNB1;CACNA1G;CACNB2;CACNA1C;CACNB4;CACNA1H;CACNA1F;CACNA1D;CACNA1S
	nicardipine	DB00622	CACNB2;CACNA2D1;CACNA1C;CACNA1D
	nifedipine	DB01115	CACNA2D1;CACNA1S;CACNA1C;CACNB2;CACNA1D
	nimodipine	DB00393	CACNA1S;CACNB2;CACNB4;CACNA1C;CACNA1D;CACNB1;CACNB3;CACNA1F
	nisoldipine	DB00401	CACNA1S;CACNA1C;CACNB2;CACNA1D;CACNA2D1
	perhexiline	DB01074	CPT2;CPT1A
	prenylamine	DB04825
	verapamil	DB00661	CACNB4;CACNA1S;CACNB1;CACNB3;CACNA1C;CACNB2;CACNA1F;CACNA1D
Centrally acting antihypertensives	alseroxylon	DB09363	SLC18A2
	amobarbital	DB01351	GABRA5;GABRA6;GABRA3;GABRA2;GABRA1;GABRA4
	clonidine	DB00575	ADRA2B;ADRA2C;ADRA2A
	methoserpidine
	methyldopa	DB00968	ADRA2A
	methyldopate
	moxonidine	DB09242	ADRA2A;NISCH
	reserpine	DB00206	SLC18A2
Loop diuretics	bumetanide	DB00887	SLC12A5;SLC12A4;SLC12A1;SLC12A2
	etacrynic
	furosemide	DB00695	SLC12A1
	piretanide	DB02925
	torasemide	DB00214	SLC12A1
PSDs and aldosterone antagonists	amiloride	DB00594	SCNN1D;SCNN1A;SCNN1G;SCNN1B
	eplerenone	DB00700	NR3C2
	spironolactone	DB00421	NR3C2
	triamterene	DB00384	SCNN1G;SCNN1A;SCNN1B
Renin inhibitors	aliskiren	DB09026	REN
Thiazides and related diuretics	bendroflumethiazide	DB00436	SLC12A3;KCNMA1
	chlorothiazide	DB00880	CA1;SLC12A3;CA2
	chlortalidone	DB00310	SLC12A1
	cyclopenthiazide	DB13532
	hydrochlorothiazide	DB00999	SLC12A3;KCNMA1
	hydroflumethiazide	DB00774	SLC12A1
	indapamide	DB00808	SLC12A3
	mefruside
	meprobamate	DB00371	GABRA3;GABRA2;GABRA1;GABRB3;GABRB1;GABRA4;GABRB2;GABRQ;GABRA5;GABRG1;GABRD;GABRG3;GABRG2;GABRA6;GABRP;GABRE
	methyclothiazide	DB00232	SLC12A1
	metolazone	DB00524	SLC12A3
	polythiazide	DB01324	SLC12A3
	potassium chloride	DB00761
	xipamide
Vasodilator antihypertensives	ambrisentan	DB06403	EDNRA
	bosentan	DB00559	EDNRB;EDNRA
	diazoxide	DB01119	KCNJ11;CA2;CA1
	hydralazine	DB01275	AOC3
	iloprost	DB01088	PTGIR;PTGER1
	minoxidil	DB00350	KCNJ1
	nitroprusside	DB00325	NPR1
	sildenafil	DB00203	PDE5A
	sitaxentan	DB06268	EDNRA
	tadalafil	DB00820	PDE5A

## Sheet: Supplementary table 2
Supplementary table 2：Detailed sources and data for 29 pain disorders from FinnGenR10
Outcomes	Case	Control	Sample Size	ICD-10	FinnGenR10
Migraine	20908	312803	333711	G43	finngen_R10_G6_MIGRAINE
Migraine without aura	7593	312803	320396	G43.0	finngen_R10_G6_MIGRAINE_NO_AURA
Migraine with aura	8970	312803	321773	G43.1	finngen_R10_G6_MIGRAINE_WITH_AURA
Other headache syndromes	17484	312803	330287	G44	finngen_R10_G6_HEADACHE
Cluster headache, strict, including avohilmo	1427	410754	412181	G44.0	finngen_R10_G6_CLUSTHEADACHE_STRICT_INCLAVO
Drug-induced headache, not elsewhere classified	146	412035	412181	G44.4	finngen_R10_DRUGADVERS_HEADA_NOT_ELSEW_CLASSIFIED
Trigeminal neuralgia	1777	360538	362315	G50.0	finngen_R10_G6_TRINEU
Atypical facial pain	1508	360538	362046	G50.1	finngen_R10_G6_ATYFAC
Ocular Pain	2341	407775	410116	H57.1	finngen_R10_H7_OCUPAIN
Temporomandibular joint disorders	6314	222498	228812	K07.6	finngen_R10_TEMPOROMANDIB
Pain in joint	30614	222498	253112	M25.5	finngen_R10_JOINTPAIN
Panniculitis affecting regions of neck and back	1205	294770	295975	M54.0	finngen_R10_M13_PANNICULITIS
Radiculopathy	6036	294770	300806	M54.1	finngen_R10_M13_RADICULOPATHY
Cervicalgia	7442	294770	302212	M54.2	finngen_R10_M13_CERVICALGIA
Sciatica+with lumbago	20699	294770	315469	M54.4	finngen_R10_M13_SCIATICA
Low back pain	32845	294770	327615	M54.5	finngen_R10_M13_LOWBACKPAIN
Pain in thoracic spine	5187	294770	299957	M54.6	finngen_R10_M13_THORACISPINEPAIN
Other/unspecified dorsalgia	15560	294770	310330	M54.8	finngen_R10_M13_DORSALGIANAS
Dorsalgia	66041	294770	360811	M54.9	finngen_R10_M13_DORSALGIA
Rheumatism, unspecified	5040	299606	304646	M79.0	finngen_R10_M13_RHEUMATISM
Myalgia	7958	299606	307564	M79.1	finngen_R10_M13_MYALGIA
Neuralgia and neuritis, unspecified	1539	299606	301145	M79.2	finngen_R10_M13_NEURALGIA
Panniculitis, unspecified	292	299606	299898	M79.3	finngen_R10_M13_PANNICULITISNAS
Pain in limb	34007	299606	333613	M79.6	finngen_R10_M13_LIMBPAIN
Fibromyalgia	2689	299606	302295	M79.7	finngen_R10_M13_FIBROMYALGIA
Pain and other conditions associated with female genital organs and menstrual cycle	7788	111583	119371	N94	finngen_R10_N14_FEMGENPAIN
Polyarthrosis	6819	262844	269663	M15	finngen_R10_M13_ARTHROSIS_POLY
Coxarthrosis	24255	262844	287099	M16	finngen_R10_M13_ARTHTROSIS_COX
Gonarthrosis	48836	262844	311680	M17	finngen_R10_M13_ARTHROSIS_KNEE

## Sheet: Supplementary table 3
Supplementary table 3: Genetic proxies for 12 antihypertensive drug classes .
Drugs	SNP	Effect allele	Other allele	Effect allele frequency	Beta	SE	F-statistics
Adrenergic neuron blockers	rs2472884	T	C	0.8127	-0.34	0.0387	77.1855
Adrenergic neuron blockers	rs4917678	G	A	0.2453	0.2257	0.0355	40.4209
Adrenergic neuron blockers	rs1934967	T	C	0.229	0.3386	0.0361	87.975
Adrenergic neuron blockers	rs2475376	G	A	0.8455	0.2294	0.0421	29.6909
Adrenergic neuron blockers	rs2246754	T	C	0.2107	0.2498	0.0368	46.0775
Adrenergic neuron blockers	rs954767	C	A	0.2587	0.2127	0.0346	37.7905
Adrenergic neuron blockers	rs13295318	C	T	0.3762	-0.2372	0.0309	58.9267
Adrenergic neuron blockers	rs62570497	T	C	0.5999	-0.1941	0.031	39.2038
Adrenergic neuron blockers	rs10207726	T	C	0.296	-0.2142	0.033	42.1319
Adrenergic neuron blockers	rs12618637	A	C	0.4862	0.1697	0.0302	31.5755
Adrenergic neuron blockers	rs59400568	G	A	0.197	-0.2239	0.0377	35.2716
Adrenergic neuron blockers	rs7128707	A	T	0.2561	-0.2246	0.0345	42.382
Adrenergic neuron blockers	rs7296970	T	G	0.0303	-0.633	0.0928	46.5277
Adrenergic neuron blockers	rs74237645	T	A	0.0824	-0.4387	0.055	63.6224
Adrenergic neuron blockers	rs10850031	G	T	0.2814	-0.3747	0.0335	125.106
Adrenergic neuron blockers	rs11066309	A	G	0.4124	0.4692	0.0312	226.155
Adrenergic neuron blockers	rs41279090	T	C	0.0806	-0.3246	0.0557	33.9615
Adrenergic neuron blockers	rs28667364	T	G	0.6573	0.221	0.0326	45.9568
Adrenergic neuron blockers	rs13016772	T	C	0.7651	0.2522	0.0355	50.47
Adrenergic neuron blockers	rs10054208	T	C	0.3617	0.1915	0.0324	34.9339
Adrenergic neuron blockers	rs464605	T	C	0.746	0.2077	0.0347	35.8273
Adrenergic neuron blockers	rs11231228	T	C	0.1306	-0.3996	0.0451	78.5051
Adrenergic neuron blockers	rs10897455	A	G	0.1294	-0.408	0.0454	80.7623
Adrenergic neuron blockers	rs11231652	T	A	0.114	0.2772	0.0481	33.2121
Adrenergic neuron blockers	rs77391761	C	G	0.1291	-0.3906	0.0454	74.0206
Alpha-adrenoceptor blockers	rs927315	T	C	0.4713	0.1689	0.0303	31.0723
Alpha-adrenoceptor blockers	rs11252324	T	G	0.0771	-0.4164	0.0573	52.8095
Alpha-adrenoceptor blockers	rs7203473	C	G	0.1059	-0.3271	0.0489	44.7449
Alpha-adrenoceptor blockers	rs1764975	A	T	0.7954	0.2819	0.0379	55.3238
Alpha-adrenoceptor blockers	rs1554903	C	G	0.0543	0.4561	0.0728	39.2516
Alpha-adrenoceptor blockers	rs4692549	T	C	0.4151	-0.1829	0.0312	34.3651
Alpha-adrenoceptor blockers	rs55924432	T	C	0.401	0.2651	0.0317	69.936
Alpha-adrenoceptor blockers	rs2758383	G	A	0.3982	-0.173	0.0313	30.5495
Alpha-adrenoceptor blockers	rs75018140	G	A	0.0362	0.5647	0.083	46.2892
Alpha-adrenoceptor blockers	rs10946837	A	G	0.4569	-0.1728	0.0303	32.5239
Alpha-adrenoceptor blockers	rs10842721	T	C	0.2117	0.2009	0.0367	29.9659
Alpha-adrenoceptor blockers	rs704	A	G	0.4761	-0.1694	0.0301	31.6733
Alpha-adrenoceptor blockers	rs262691	A	G	0.3784	-0.1883	0.0315	35.7338
Alpha-adrenoceptor blockers	rs262695	G	A	0.3191	0.215	0.034	39.987
Alpha-adrenoceptor blockers	rs6841536	T	C	0.046	0.4044	0.0736	30.1902
Alpha-adrenoceptor blockers	rs79584963	A	G	0.0385	0.4946	0.08	38.2233
Alpha-adrenoceptor blockers	rs4721347	A	G	0.6526	-0.2102	0.0323	42.3507
Alpha-adrenoceptor blockers	rs12575785	T	C	0.2553	0.2005	0.0349	33.0049
Alpha-adrenoceptor blockers	rs74048200	G	A	0.086	0.422	0.0574	54.0507
Alpha-adrenoceptor blockers	rs3741210	G	A	0.264	0.2035	0.0354	33.0463
Alpha-adrenoceptor blockers	rs149048921	A	G	0.0222	0.7109	0.1133	39.3693
Alpha-adrenoceptor blockers	rs34165865	C	T	0.2002	-0.2269	0.039	33.8485
Alpha-adrenoceptor blockers	rs139982960	C	T	0.0696	0.3729	0.0652	32.7107
Alpha-adrenoceptor blockers	rs4362428	A	C	0.4088	-0.2742	0.0304	81.3557
Alpha-adrenoceptor blockers	rs17834627	C	T	0.346	-0.2411	0.0315	58.5832
Alpha-adrenoceptor blockers	rs55678414	G	T	0.0646	0.6889	0.0634	118.068
Alpha-adrenoceptor blockers	rs3815146	T	C	0.3787	-0.1755	0.032	30.0784
Angiotensin-II receptor antagonists	rs13143677	A	G	0.2933	0.2237	0.0333	45.1277
Angiotensin-II receptor antagonists	rs994446	A	G	0.2086	-0.3466	0.0374	85.8843
Angiotensin-II receptor antagonists	rs10491337	T	G	0.0476	-0.433	0.0742	34.054
Angiotensin-II receptor antagonists	rs77187875	A	G	0.054	-0.4541	0.0694	42.8138
Angiotensin-II receptor antagonists	rs62380073	G	A	0.2897	-0.2552	0.0338	57.007
Angiotensin-II receptor antagonists	rs17640858	A	C	0.3687	0.2014	0.0321	39.3649
Angiotensin-II receptor antagonists	rs4705316	A	G	0.7601	-0.2229	0.0355	39.4242
Angiotensin-II receptor antagonists	rs1630736	T	C	0.465	-0.1706	0.0309	30.4818
Angiotensin-II receptor antagonists	rs11257593	G	A	0.5368	-0.1757	0.0305	33.1852
Angiotensin converting enzyme inhibitors	rs4672441	C	T	0.6431	0.18	0.0315	32.6531
Angiotensin converting enzyme inhibitors	rs7588041	T	C	0.6652	0.1782	0.0319	31.2057
Angiotensin converting enzyme inhibitors	rs971965	A	G	0.0723	0.3905	0.0587	44.2554
Angiotensin converting enzyme inhibitors	rs34596001	G	A	0.074	0.4122	0.0579	50.6826
Angiotensin converting enzyme inhibitors	rs1177701	G	A	0.4636	-0.1716	0.0303	32.0737
Angiotensin converting enzyme inhibitors	rs8077276	A	G	0.6201	-0.2949	0.0314	88.2044
Angiotensin converting enzyme inhibitors	rs7725413	T	C	0.7699	-0.1985	0.0359	30.5726
Beta-adrenoceptor blockers	rs2057125	T	G	0.364	0.1887	0.0312	36.5792
Beta-adrenoceptor blockers	rs113806982	T	G	0.0255	0.7777	0.0982	62.7193
Beta-adrenoceptor blockers	rs2773469	G	A	0.7315	0.4532	0.0342	175.601
Beta-adrenoceptor blockers	rs17875473	T	C	0.0871	0.3283	0.0552	35.3723
Beta-adrenoceptor blockers	rs11942145	A	G	0.4253	-0.1695	0.031	29.8962
Beta-adrenoceptor blockers	rs2758383	G	A	0.3982	-0.173	0.0313	30.5495
Beta-adrenoceptor blockers	rs75018140	G	A	0.0362	0.5647	0.083	46.2892
Beta-adrenoceptor blockers	rs704	A	G	0.4761	-0.1694	0.0301	31.6733
Beta-adrenoceptor blockers	rs72776556	A	G	0.0564	-0.3645	0.0668	29.7743
Calcium channel blockers	rs113210396	T	G	0.0451	-0.4338	0.077	31.7393
Calcium channel blockers	rs3821843	A	G	0.6808	0.3373	0.0335	101.378
Calcium channel blockers	rs62250937	C	T	0.0893	-0.3238	0.056	33.4332
Calcium channel blockers	rs114718455	G	A	0.0336	0.5102	0.0905	31.7822
Calcium channel blockers	rs114987861	A	G	0.0284	0.5289	0.0958	30.4801
Calcium channel blockers	rs7340705	C	T	0.3268	0.2425	0.0322	56.7168
Calcium channel blockers	rs7315980	A	G	0.0825	0.4804	0.0558	74.1204
Calcium channel blockers	rs11170386	T	C	0.2894	-0.253	0.0338	56.0283
Calcium channel blockers	rs117034105	C	T	0.0498	-0.4228	0.0748	31.9497
Calcium channel blockers	rs117500469	A	G	0.0467	-0.5021	0.0734	46.7938
Calcium channel blockers	rs17730281	A	G	0.2257	-0.1999	0.0358	31.1788
Calcium channel blockers	rs262668	G	A	0.3808	-0.1858	0.031	35.9226
Calcium channel blockers	rs262695	G	A	0.3191	0.215	0.034	39.987
Calcium channel blockers	rs6841536	T	C	0.046	0.4044	0.0736	30.1902
Calcium channel blockers	rs10032598	T	C	0.2725	0.2584	0.0349	54.8194
Calcium channel blockers	rs79584963	A	G	0.0385	0.4946	0.08	38.2233
Calcium channel blockers	rs3749467	G	T	0.3929	-0.1852	0.031	35.691
Calcium channel blockers	rs1290933	A	C	0.6919	-0.2847	0.0327	75.8018
Calcium channel blockers	rs12055928	G	A	0.2232	-0.2418	0.0366	43.6466
Calcium channel blockers	rs7795126	A	G	0.5936	-0.2174	0.031	49.1808
Calcium channel blockers	rs10282122	T	C	0.6684	-0.302	0.0327	85.294
Calcium channel blockers	rs755179	C	T	0.5048	-0.1957	0.0324	36.4831
Calcium channel blockers	rs12575785	T	C	0.2553	0.2005	0.0349	33.0049
Calcium channel blockers	rs74048200	G	A	0.086	0.422	0.0574	54.0507
Calcium channel blockers	rs3741210	G	A	0.264	0.2035	0.0354	33.0463
Calcium channel blockers	rs2239046	A	G	0.6817	0.2082	0.0322	41.8071
Calcium channel blockers	rs714277	T	C	0.2834	0.1986	0.0333	35.5689
Calcium channel blockers	rs28590346	T	A	0.3403	0.2709	0.0332	66.5797
Calcium channel blockers	rs149048921	A	G	0.0222	0.7109	0.1133	39.3693
Calcium channel blockers	rs34165865	C	T	0.2002	-0.2269	0.039	33.8485
Calcium channel blockers	rs139982960	C	T	0.0696	0.3729	0.0652	32.7107
Calcium channel blockers	rs4362428	A	C	0.4088	-0.2742	0.0304	81.3557
Calcium channel blockers	rs17834627	C	T	0.346	-0.2411	0.0315	58.5832
Calcium channel blockers	rs55678414	G	T	0.0646	0.6889	0.0634	118.068
Calcium channel blockers	rs3815146	T	C	0.3787	-0.1755	0.032	30.0784
Calcium channel blockers	rs3807925	G	A	0.3504	0.1859	0.0319	33.9608
Calcium channel blockers	rs72786098	A	G	0.0322	-0.5033	0.0883	32.4887
Calcium channel blockers	rs1880682	G	A	0.5281	0.1814	0.0302	36.0795
Calcium channel blockers	rs7923191	G	A	0.2082	0.369	0.0376	96.3113
Calcium channel blockers	rs2488152	G	A	0.1045	0.3769	0.0495	57.9751
Calcium channel blockers	rs75699707	A	G	0.0264	-0.5761	0.1028	31.4058
Calcium channel blockers	rs16916914	C	T	0.0369	0.5636	0.0806	48.8958
Calcium channel blockers	rs7076319	G	A	0.2661	0.321	0.0341	88.6138
Calcium channel blockers	rs1888693	A	G	0.3449	0.3858	0.0317	148.117
Calcium channel blockers	rs61278674	G	A	0.0938	0.3298	0.054	37.3004
Calcium channel blockers	rs10828399	A	G	0.5218	-0.1947	0.0302	41.5641
Calcium channel blockers	rs12258967	G	C	0.2953	-0.6327	0.0337	352.481
Calcium channel blockers	rs11014170	A	G	0.0206	-0.6701	0.115	33.9534
Calcium channel blockers	rs4748474	A	G	0.5214	0.1946	0.0304	40.9768
Calcium channel blockers	rs10828452	T	A	0.207	-0.3046	0.0388	61.6306
Calcium channel blockers	rs10828542	G	A	0.3863	-0.1817	0.0311	34.1341
Calcium channel blockers	rs12780039	C	G	0.121	0.2852	0.047	36.8217
Calcium channel blockers	rs112133583	T	C	0.0299	-0.5546	0.0973	32.4888
Calcium channel blockers	rs1891392	C	T	0.7129	-0.2276	0.0334	46.4357
Calcium channel blockers	rs1779246	A	G	0.7957	-0.2964	0.0377	61.8121
Calcium channel blockers	rs1998822	G	A	0.2766	0.1958	0.0343	32.5865
Calcium channel blockers	rs34518929	A	G	0.2623	-0.22	0.0345	40.6637
Calcium channel blockers	rs2788293	T	A	0.4886	-0.21	0.03	49
Calcium channel blockers	rs10749572	T	G	0.5444	-0.203	0.0302	45.1833
Calcium channel blockers	rs4503787	A	C	0.4872	0.182	0.0307	35.1452
Calcium channel blockers	rs10493891	T	C	0.2792	-0.277	0.0335	68.3707
Calcium channel blockers	rs28612761	T	A	0.3237	-0.2462	0.0325	57.3865
Calcium channel blockers	rs296797	C	T	0.595	-0.2161	0.0308	49.2275
Calcium channel blockers	rs12783001	C	T	0.3068	0.217	0.0327	44.0376
Calcium channel blockers	rs12770806	T	C	0.3068	0.2141	0.0328	42.6075
Calcium channel blockers	rs6449543	C	T	0.2766	-0.2112	0.0338	39.044
Calcium channel blockers	rs2962261	A	G	0.6814	0.1809	0.0325	30.9821
Calcium channel blockers	rs75359967	G	C	0.0899	0.355	0.0561	40.0434
Calcium channel blockers	rs56068671	T	G	0.09	0.3946	0.0553	50.9171
Calcium channel blockers	rs3866801	G	A	0.179	-0.3787	0.0399	90.0834
Calcium channel blockers	rs4963114	G	A	0.8425	-0.2971	0.0429	47.9613
Calcium channel blockers	rs12287190	T	C	0.1802	-0.3922	0.0414	89.7459
Calcium channel blockers	rs12275650	C	T	0.1771	-0.3748	0.0402	86.9255
Calcium channel blockers	rs12426261	G	A	0.6208	-0.3775	0.0309	149.251
Calcium channel blockers	rs10783332	C	T	0.2784	-0.3079	0.0361	72.7453
Calcium channel blockers	rs2272391	G	A	0.5661	-0.2431	0.0304	63.9474
Calcium channel blockers	rs11169225	A	T	0.1983	0.2387	0.0379	39.6667
Calcium channel blockers	rs34941092	A	G	0.1498	-0.3225	0.0425	57.5813
Calcium channel blockers	rs307359	G	A	0.9309	0.3786	0.0648	34.1359
Calcium channel blockers	rs10069690	T	C	0.2582	0.3098	0.0369	70.4872
Calcium channel blockers	rs75102927	C	G	0.2532	0.2016	0.0348	33.56
Calcium channel blockers	rs17826049	T	G	0.0465	-0.6208	0.0774	64.3312
Calcium channel blockers	rs11641374	A	C	0.5995	-0.1943	0.0309	39.5393
Calcium channel blockers	rs11650511	T	C	0.4377	0.2431	0.0314	59.9392
Calcium channel blockers	rs73082363	C	T	0.117	-0.2778	0.0498	31.1176
Calcium channel blockers	rs2078134	A	G	0.1804	0.3424	0.0399	73.6413
Calcium channel blockers	rs202696	A	G	0.1436	-0.4378	0.0437	100.366
Calcium channel blockers	rs74380550	T	C	0.0934	0.2994	0.0528	32.1541
Calcium channel blockers	rs7115507	A	G	0.1455	-0.4237	0.0431	96.6412
Calcium channel blockers	rs150857355	C	G	0.0217	0.9406	0.1122	70.2788
Calcium channel blockers	rs571689	T	C	0.5196	0.228	0.0304	56.25
Calcium channel blockers	rs7665985	C	T	0.6364	-0.1826	0.0322	32.1581
Calcium channel blockers	rs2695258	T	C	0.2118	0.2013	0.0369	29.7601
Calcium channel blockers	rs11579440	C	T	0.1517	-0.2674	0.0425	39.5863
Calcium channel blockers	rs73082337	G	C	0.1209	-0.2795	0.0481	33.7655
Calcium channel blockers	rs6811205	G	A	0.469	-0.1853	0.0308	36.1951
Calcium channel blockers	rs7674086	T	C	0.7049	-0.204	0.0359	32.2903
Calcium channel blockers	rs10839204	T	C	0.1416	-0.4816	0.0447	116.08
Calcium channel blockers	rs7114766	C	T	0.1451	-0.4362	0.0435	100.552
Calcium channel blockers	rs10839197	G	A	0.2129	0.346	0.0391	78.3067
Calcium channel blockers	rs2540973	T	C	0.6422	-0.2382	0.0315	57.1824
Calcium channel blockers	rs61689754	A	G	0.1928	-0.2166	0.0381	32.3197
Calcium channel blockers	rs146074994	T	C	0.2595	0.2171	0.0344	39.8293
Calcium channel blockers	rs186085848	T	C	0.0329	-0.5493	0.0858	40.9869
Calcium channel blockers	rs7576010	G	A	0.6572	0.1882	0.032	34.5891
Calcium channel blockers	rs77227574	C	T	0.0785	0.3295	0.0579	32.3857
Centrally acting antihypertensives	rs79149713	C	A	0.2317	0.1991	0.0357	31.1033
Centrally acting antihypertensives	rs79598313	T	C	0.0252	0.6651	0.0996	44.5918
Centrally acting antihypertensives	rs114165349	C	G	0.0276	0.6001	0.099	36.7432
Centrally acting antihypertensives	rs75460349	C	A	0.0254	0.6337	0.1005	39.759
Centrally acting antihypertensives	rs73053821	G	A	0.2904	-0.3419	0.0346	97.6441
Centrally acting antihypertensives	rs2120892	G	C	0.6128	0.3085	0.0309	99.6766
Centrally acting antihypertensives	rs35369794	G	A	0.0202	0.87	0.112	60.3396
Centrally acting antihypertensives	rs7642597	A	G	0.1845	0.244	0.039	39.1427
Centrally acting antihypertensives	rs74931492	T	C	0.0345	0.5163	0.0842	37.5993
Centrally acting antihypertensives	rs3735533	C	T	0.9257	0.91	0.0577	248.732
Centrally acting antihypertensives	rs11983200	G	A	0.0973	0.2965	0.0512	33.5359
Centrally acting antihypertensives	rs35355140	A	C	0.0719	-0.529	0.0596	78.7805
Centrally acting antihypertensives	rs10248288	G	C	0.5481	0.2062	0.0311	43.9599
Centrally acting antihypertensives	rs28850910	A	G	0.319	-0.2072	0.0324	40.8968
Centrally acting antihypertensives	rs841247	C	T	0.4631	0.1959	0.0302	42.078
Centrally acting antihypertensives	rs1331012	T	G	0.2703	0.2043	0.0338	36.5345
Centrally acting antihypertensives	rs6823767	C	T	0.2774	0.2129	0.0341	38.9801
Centrally acting antihypertensives	rs10224210	C	T	0.2789	0.3831	0.034	126.96
Centrally acting antihypertensives	rs788780	G	A	0.4599	-0.1752	0.0305	32.9965
Centrally acting antihypertensives	rs4396260	C	A	0.3041	0.212	0.0328	41.7757
Centrally acting antihypertensives	rs12225704	G	A	0.2513	0.2678	0.0355	56.9068
Centrally acting antihypertensives	rs112060320	A	C	0.1138	0.3897	0.0492	62.738
Centrally acting antihypertensives	rs72910057	T	G	0.1144	0.4017	0.0498	65.0646
Centrally acting antihypertensives	rs56093336	T	C	0.0957	-0.4342	0.0512	71.9184
Centrally acting antihypertensives	rs118127175	T	G	0.0388	0.7246	0.0795	83.0735
Centrally acting antihypertensives	rs62064978	T	C	0.0388	0.7345	0.0817	80.8238
Centrally acting antihypertensives	rs72827805	C	T	0.0992	-0.4446	0.0503	78.1273
Centrally acting antihypertensives	rs208009	T	C	0.9	0.4305	0.05	74.1321
Centrally acting antihypertensives	rs7256524	T	C	0.3582	-0.1943	0.0319	37.0992
Centrally acting antihypertensives	rs11672660	T	C	0.1996	0.2212	0.0381	33.707
Centrally acting antihypertensives	rs7250497	G	A	0.35	-0.2046	0.0318	41.3959
Centrally acting antihypertensives	rs139409346	A	G	0.0411	-0.4298	0.0778	30.5192
Centrally acting antihypertensives	rs1585453	T	A	0.1132	0.3825	0.049	60.9355
Centrally acting antihypertensives	rs79920646	G	C	0.1391	-0.2858	0.0459	38.7703
Centrally acting antihypertensives	rs139226547	G	A	0.0681	0.4671	0.064	53.2672
Centrally acting antihypertensives	rs7113108	G	A	0.5905	0.2494	0.0357	48.8041
Centrally acting antihypertensives	rs1057902	T	C	0.527	0.198	0.03	43.56
Centrally acting antihypertensives	rs16944911	C	G	0.035	0.6961	0.0871	63.8715
Centrally acting antihypertensives	rs869492	C	T	0.6793	0.2132	0.0324	43.2996
Centrally acting antihypertensives	rs34786235	T	C	0.0292	0.7336	0.0914	64.4208
Centrally acting antihypertensives	rs2472884	T	C	0.8127	-0.34	0.0387	77.1855
Centrally acting antihypertensives	rs4917678	G	A	0.2453	0.2257	0.0355	40.4209
Centrally acting antihypertensives	rs1934967	T	C	0.229	0.3386	0.0361	87.975
Centrally acting antihypertensives	rs2475376	G	A	0.8455	0.2294	0.0421	29.6909
Centrally acting antihypertensives	rs2246754	T	C	0.2107	0.2498	0.0368	46.0775
Centrally acting antihypertensives	rs954767	C	A	0.2587	0.2127	0.0346	37.7905
Centrally acting antihypertensives	rs72930904	T	C	0.1597	-0.2316	0.041	31.9087
Loop diuretics	rs199461	A	G	0.2358	-0.2127	0.036	34.9084
Loop diuretics	rs79033729	T	C	0.0421	0.5761	0.0826	48.6447
Loop diuretics	rs12627651	A	G	0.2872	0.3498	0.0341	105.228
Loop diuretics	rs246973	T	C	0.2882	0.2479	0.0335	54.76
Loop diuretics	rs139437879	A	G	0.0197	-0.7158	0.1231	33.8117
Loop diuretics	rs314779	G	T	0.3049	0.2117	0.0332	40.6598
Loop diuretics	rs57140819	G	C	0.1732	-0.2415	0.0398	36.8187
Loop diuretics	rs6838613	G	A	0.5204	-0.2185	0.0302	52.3467
Loop diuretics	rs6830848	T	G	0.4742	-0.2194	0.0302	52.7788
Loop diuretics	rs34635008	C	T	0.4735	-0.2174	0.0301	52.1658
Loop diuretics	rs34130368	T	G	0.117	-0.3016	0.0497	36.8256
Loop diuretics	rs7093975	C	T	0.7299	-0.197	0.0342	33.1803
Loop diuretics	rs7101659	G	A	0.8166	-0.3446	0.0396	75.7252
Loop diuretics	rs608214	G	A	0.1749	0.3701	0.0408	82.2845
Loop diuretics	rs9667596	C	T	0.1406	-0.505	0.045	125.938
Loop diuretics	rs145112597	C	T	0.1401	-0.4771	0.0441	117.042
Loop diuretics	rs35755930	G	A	0.1825	0.3648	0.0417	76.531
Loop diuretics	rs624348	A	G	0.8561	0.4752	0.0435	119.337
Loop diuretics	rs4760619	T	A	0.1639	0.2675	0.0408	42.986
Loop diuretics	rs3809324	T	G	0.2173	0.2166	0.0365	35.2153
Loop diuretics	rs11168510	G	A	0.2108	0.2883	0.0368	61.3753
Loop diuretics	rs36029774	T	C	0.1042	-0.3763	0.0508	54.8708
Loop diuretics	rs62373688	A	T	0.1306	0.2742	0.0454	36.4773
Loop diuretics	rs6860245	C	G	0.2435	-0.2112	0.0353	35.7963
Loop diuretics	rs17676396	C	T	0.2948	-0.2104	0.0332	40.162
Loop diuretics	rs4836365	A	C	0.1129	0.3483	0.0478	53.0947
Loop diuretics	rs3101725	C	T	0.7583	0.1979	0.0356	30.9024
Loop diuretics	rs17676242	A	G	0.0915	0.4156	0.0533	60.799
Loop diuretics	rs12176348	C	T	0.4588	0.3175	0.0305	108.365
PSDs and aldosterone antagonists	rs307359	G	A	0.9309	0.3786	0.0648	34.1359
PSDs and aldosterone antagonists	rs10069690	T	C	0.2582	0.3098	0.0369	70.4872
PSDs and aldosterone antagonists	rs75102927	C	G	0.2532	0.2016	0.0348	33.56
PSDs and aldosterone antagonists	rs17826049	T	G	0.0465	-0.6208	0.0774	64.3312
PSDs and aldosterone antagonists	rs4411554	G	C	0.7126	0.219	0.0335	42.7365
PSDs and aldosterone antagonists	rs2009598	A	G	0.4164	0.2221	0.0307	52.3384
PSDs and aldosterone antagonists	rs6085527	G	A	0.5883	0.2073	0.0305	46.1954
PSDs and aldosterone antagonists	rs12661604	A	G	0.4019	0.1776	0.031	32.8218
PSDs and aldosterone antagonists	rs2872717	C	T	0.2406	0.2645	0.0356	55.2016
PSDs and aldosterone antagonists	rs7814758	C	G	0.3752	0.1873	0.0314	35.5808
Renin inhibitors	rs12693982	T	C	0.4024	0.2575	0.0309	69.4444
Renin inhibitors	rs60905637	G	A	0.5657	-0.2289	0.0304	56.695
Thiazides and related diuretics	rs9970807	T	C	0.0923	-0.3137	0.052	36.3934
Thiazides and related diuretics	rs61772592	G	A	0.1255	0.3181	0.0455	48.877
Thiazides and related diuretics	rs34430710	T	A	0.3237	0.2116	0.0322	43.1837
Thiazides and related diuretics	rs62083434	C	T	0.2106	0.2251	0.0376	35.8406
Thiazides and related diuretics	rs658780	G	T	0.2553	0.2028	0.0347	34.1568
Thiazides and related diuretics	rs4358581	A	G	0.3607	0.1916	0.0321	35.6271
Thiazides and related diuretics	rs9361443	A	C	0.4828	0.233	0.0302	59.5248
Thiazides and related diuretics	rs11655604	T	C	0.3579	-0.2033	0.0333	37.2723
Thiazides and related diuretics	rs72847885	G	A	0.337	-0.2413	0.0318	57.5785
Thiazides and related diuretics	rs11632436	C	G	0.5035	0.222	0.0302	54.0371
Thiazides and related diuretics	rs2467098	G	A	0.6416	0.2263	0.0317	50.9625
Thiazides and related diuretics	rs2937934	G	A	0.9294	0.3303	0.0593	31.0247
Thiazides and related diuretics	rs11862847	A	G	0.4738	-0.1683	0.0301	31.2633
Thiazides and related diuretics	rs2003931	A	G	0.3485	-0.2398	0.0317	57.2242
Thiazides and related diuretics	rs3950627	A	C	0.531	0.1851	0.0308	36.117
Thiazides and related diuretics	rs6838613	G	A	0.5204	-0.2185	0.0302	52.3467
Thiazides and related diuretics	rs6830848	T	G	0.4742	-0.2194	0.0302	52.7788
Thiazides and related diuretics	rs34635008	C	T	0.4735	-0.2174	0.0301	52.1658
Thiazides and related diuretics	rs34130368	T	G	0.117	-0.3016	0.0497	36.8256
Thiazides and related diuretics	rs7093975	C	T	0.7299	-0.197	0.0342	33.1803
Thiazides and related diuretics	rs7101659	G	A	0.8166	-0.3446	0.0396	75.7252
Thiazides and related diuretics	rs608214	G	A	0.1749	0.3701	0.0408	82.2845
Thiazides and related diuretics	rs9667596	C	T	0.1406	-0.505	0.045	125.938
Thiazides and related diuretics	rs145112597	C	T	0.1401	-0.4771	0.0441	117.042
Thiazides and related diuretics	rs35755930	G	A	0.1825	0.3648	0.0417	76.531
Thiazides and related diuretics	rs624348	A	G	0.8561	0.4752	0.0435	119.337
Thiazides and related diuretics	rs4760619	T	A	0.1639	0.2675	0.0408	42.986
Thiazides and related diuretics	rs3809324	T	G	0.2173	0.2166	0.0365	35.2153
Thiazides and related diuretics	rs11168510	G	A	0.2108	0.2883	0.0368	61.3753
Thiazides and related diuretics	rs36029774	T	C	0.1042	-0.3763	0.0508	54.8708
Thiazides and related diuretics	rs6823767	C	T	0.2774	0.2129	0.0341	38.9801
Thiazides and related diuretics	rs10224210	C	T	0.2789	0.3831	0.034	126.96
Thiazides and related diuretics	rs4396260	C	A	0.3041	0.212	0.0328	41.7757
Thiazides and related diuretics	rs12225704	G	A	0.2513	0.2678	0.0355	56.9068
Thiazides and related diuretics	rs112060320	A	C	0.1138	0.3897	0.0492	62.738
Thiazides and related diuretics	rs72910057	T	G	0.1144	0.4017	0.0498	65.0646
Thiazides and related diuretics	rs56093336	T	C	0.0957	-0.4342	0.0512	71.9184
Thiazides and related diuretics	rs118127175	T	G	0.0388	0.7246	0.0795	83.0735
Thiazides and related diuretics	rs62064978	T	C	0.0388	0.7345	0.0817	80.8238
Thiazides and related diuretics	rs72827805	C	T	0.0992	-0.4446	0.0503	78.1273
Thiazides and related diuretics	rs208009	T	C	0.9	0.4305	0.05	74.1321
Thiazides and related diuretics	rs7256524	T	C	0.3582	-0.1943	0.0319	37.0992
Thiazides and related diuretics	rs11672660	T	C	0.1996	0.2212	0.0381	33.707
Thiazides and related diuretics	rs7250497	G	A	0.35	-0.2046	0.0318	41.3959
Thiazides and related diuretics	rs114165349	C	G	0.0276	0.6001	0.099	36.7432
Thiazides and related diuretics	rs11685352	A	G	0.1836	-0.2266	0.039	33.7591
Thiazides and related diuretics	rs1009221	G	A	0.4832	-0.2624	0.0317	68.5187
Thiazides and related diuretics	rs1275985	T	C	0.6133	-0.5411	0.0308	308.641
Thiazides and related diuretics	rs1554903	C	G	0.0543	0.4561	0.0728	39.2516
Thiazides and related diuretics	rs73053821	G	A	0.2904	-0.3419	0.0346	97.6441
Thiazides and related diuretics	rs55924432	T	C	0.401	0.2651	0.0317	69.936
Thiazides and related diuretics	rs3004050	T	C	0.4028	-0.1841	0.0334	30.3819
Thiazides and related diuretics	rs146742336	A	G	0.0341	0.5368	0.0853	39.6029
Thiazides and related diuretics	rs1331012	T	G	0.2703	0.2043	0.0338	36.5345
Thiazides and related diuretics	rs704	A	G	0.4761	-0.1694	0.0301	31.6733
Thiazides and related diuretics	rs4752817	A	T	0.2298	0.2535	0.0365	48.2359
Thiazides and related diuretics	rs4576779	G	C	0.1479	-0.2837	0.0429	43.7325
Thiazides and related diuretics	rs11039216	T	C	0.5233	0.437	0.0306	203.948
Thiazides and related diuretics	rs117944027	G	T	0.0547	0.4475	0.0675	43.952
Thiazides and related diuretics	rs112181005	A	G	0.1391	-0.3076	0.0456	45.5033
Thiazides and related diuretics	rs143386970	C	T	0.1077	0.4257	0.0503	71.6261
Thiazides and related diuretics	rs59567949	A	G	0.1786	-0.4117	0.0396	108.086
Thiazides and related diuretics	rs11824971	A	C	0.1455	-0.4729	0.0435	118.184
Thiazides and related diuretics	rs76103988	A	G	0.0441	0.595	0.0807	54.3609
Thiazides and related diuretics	rs10501320	C	G	0.2643	0.3648	0.0344	112.459
Thiazides and related diuretics	rs912434	T	G	0.7594	0.234	0.0351	44.4444
Thiazides and related diuretics	rs7491248	A	G	0.2239	0.2163	0.0362	35.7023
Thiazides and related diuretics	rs1057902	T	C	0.527	0.198	0.03	43.56
Thiazides and related diuretics	rs16944911	C	G	0.035	0.6961	0.0871	63.8715
Thiazides and related diuretics	rs76026873	C	A	0.1212	-0.3071	0.047	42.6937
Thiazides and related diuretics	rs673375	G	C	0.2301	-0.2212	0.0362	37.3382
Thiazides and related diuretics	rs28397663	T	C	0.3697	0.2294	0.0314	53.3737
Thiazides and related diuretics	rs28412876	T	G	0.3791	0.2641	0.0311	72.1134
Thiazides and related diuretics	rs12944684	C	G	0.3312	0.3099	0.0321	93.2037
Thiazides and related diuretics	rs62078410	A	G	0.0317	0.5976	0.0884	45.7
Thiazides and related diuretics	rs68085814	A	G	0.2948	-0.2002	0.0332	36.3624
Thiazides and related diuretics	rs6090907	A	G	0.147	-0.3854	0.0425	82.2329
Thiazides and related diuretics	rs2664521	C	T	0.9629	-0.5053	0.0924	29.9057
Thiazides and related diuretics	rs4325821	C	T	0.4848	-0.1765	0.0304	33.7087
Thiazides and related diuretics	rs6095255	G	A	0.6732	-0.2163	0.0336	41.4414
Thiazides and related diuretics	rs139409346	A	G	0.0411	-0.4298	0.0778	30.5192
Thiazides and related diuretics	rs1585453	T	A	0.1132	0.3825	0.049	60.9355
Thiazides and related diuretics	rs869492	C	T	0.6793	0.2132	0.0324	43.2996
Thiazides and related diuretics	rs34786235	T	C	0.0292	0.7336	0.0914	64.4208
Thiazides and related diuretics	rs6557155	G	T	0.5991	-0.1906	0.0313	37.0815
Thiazides and related diuretics	rs79598313	T	C	0.0252	0.6651	0.0996	44.5918
Thiazides and related diuretics	rs75460349	C	A	0.0254	0.6337	0.1005	39.759
Thiazides and related diuretics	rs2120892	G	C	0.6128	0.3085	0.0309	99.6766
Thiazides and related diuretics	rs35369794	G	A	0.0202	0.87	0.112	60.3396
Thiazides and related diuretics	rs7642597	A	G	0.1845	0.244	0.039	39.1427
Thiazides and related diuretics	rs74931492	T	C	0.0345	0.5163	0.0842	37.5993
Thiazides and related diuretics	rs3735533	C	T	0.9257	0.91	0.0577	248.732
Thiazides and related diuretics	rs11983200	G	A	0.0973	0.2965	0.0512	33.5359
Thiazides and related diuretics	rs35355140	A	C	0.0719	-0.529	0.0596	78.7805
Thiazides and related diuretics	rs28850910	A	G	0.319	-0.2072	0.0324	40.8968
Thiazides and related diuretics	rs61920363	C	G	0.4644	0.194	0.0302	41.2657
Thiazides and related diuretics	rs788761	C	G	0.4439	-0.1934	0.0307	39.6859
Thiazides and related diuretics	rs11977526	A	G	0.4009	-0.3213	0.0312	106.05
Thiazides and related diuretics	rs16949651	G	A	0.119	-0.3276	0.0466	49.4215
Thiazides and related diuretics	rs58848175	G	A	0.3782	-0.2177	0.0311	49
Thiazides and related diuretics	rs3764400	C	T	0.1365	-0.3748	0.0445	70.938
Thiazides and related diuretics	rs76635230	C	G	0.069	0.5707	0.0605	88.9826
Thiazides and related diuretics	rs2803340	T	C	0.4994	-0.3143	0.0322	95.2746
Thiazides and related diuretics	rs3128334	A	G	0.6334	0.207	0.0323	41.071
Thiazides and related diuretics	rs6978112	T	C	0.4112	0.2286	0.0309	54.7313
Thiazides and related diuretics	rs7806394	G	A	0.4489	0.1763	0.0313	31.726
Thiazides and related diuretics	rs78405116	T	G	0.0206	-0.724	0.1215	35.5079
Thiazides and related diuretics	rs4980379	T	C	0.3719	0.5764	0.032	324.45
Thiazides and related diuretics	rs2089912	G	A	0.8281	0.2615	0.0419	38.9507
Thiazides and related diuretics	rs56014530	A	G	0.3215	0.4269	0.0331	166.34
Thiazides and related diuretics	rs72846724	T	G	0.4873	-0.2225	0.0313	50.5326
Thiazides and related diuretics	rs217728	T	C	0.2542	0.4303	0.0352	149.437
Thiazides and related diuretics	rs61868801	T	C	0.1567	-0.3268	0.0433	56.9624
Thiazides and related diuretics	rs73413011	C	T	0.2304	-0.3494	0.0373	87.7462
Thiazides and related diuretics	rs80150773	T	C	0.016	0.8334	0.1322	39.7415
Thiazides and related diuretics	rs11823629	A	G	0.2078	-0.2251	0.0387	33.8321
Thiazides and related diuretics	rs112492	G	A	0.2564	-0.2233	0.0363	37.8411
Thiazides and related diuretics	rs113097793	A	G	0.1919	-0.2177	0.0386	31.8084
Thiazides and related diuretics	rs9081	A	C	0.2088	0.2363	0.0377	39.2866
Thiazides and related diuretics	rs8065350	A	G	0.2516	0.2202	0.0371	35.2279
Thiazides and related diuretics	rs4480845	C	T	0.6348	-0.3156	0.0316	99.747
Thiazides and related diuretics	rs11655099	C	T	0.125	-0.2859	0.0462	38.2952
Thiazides and related diuretics	rs4806811	G	A	0.2074	-0.2255	0.038	35.2149
Thiazides and related diuretics	rs79540541	A	G	0.0972	0.3245	0.0547	35.1929
Thiazides and related diuretics	rs6598886	C	T	0.0881	-0.3447	0.0541	40.5964
Thiazides and related diuretics	rs11247642	C	T	0.8217	0.2732	0.043	40.3668
Thiazides and related diuretics	rs17262181	A	G	0.0716	0.3399	0.0618	30.25
Thiazides and related diuretics	rs8179236	G	C	0.0537	-0.4256	0.0734	33.621
Thiazides and related diuretics	rs72817542	G	C	0.206	-0.2315	0.0375	38.11
Thiazides and related diuretics	rs144828013	G	A	0.0421	-0.4397	0.0796	30.5131
Thiazides and related diuretics	rs10205364	T	C	0.4849	0.1897	0.0301	39.7193
Thiazides and related diuretics	rs35124627	T	C	0.0231	0.8346	0.1056	62.4639
Thiazides and related diuretics	rs13095509	T	C	0.0224	0.8593	0.1067	64.8576
Thiazides and related diuretics	rs12053943	C	A	0.3642	-0.4203	0.0312	181.472
Thiazides and related diuretics	rs586229	G	A	0.2788	0.3258	0.0335	94.5829
Thiazides and related diuretics	rs59944732	C	A	0.2873	0.2416	0.0335	52.0121
Thiazides and related diuretics	rs2724535	T	A	0.4788	0.2092	0.0327	40.9287
Thiazides and related diuretics	rs2643826	T	C	0.4505	0.4473	0.0306	213.676
Thiazides and related diuretics	rs34907032	T	C	0.0245	0.645	0.1001	41.5194
Thiazides and related diuretics	rs2055120	G	A	0.0226	0.8654	0.1062	66.4025
Thiazides and related diuretics	rs78193658	A	G	0.0231	0.6411	0.1136	31.8489
Thiazides and related diuretics	rs116008322	A	G	0.0288	0.5795	0.096	36.4388
Thiazides and related diuretics	rs17473424	A	G	0.1039	0.5312	0.0497	114.236
Thiazides and related diuretics	rs12700814	A	T	0.5499	-0.2181	0.0307	50.4701
Thiazides and related diuretics	rs116951734	T	G	0.0589	-0.4573	0.066	48.0081
Thiazides and related diuretics	rs11563976	C	T	0.2122	-0.257	0.0369	48.508
Thiazides and related diuretics	rs12540271	A	G	0.5231	0.2256	0.0311	52.6208
Thiazides and related diuretics	rs13246464	C	G	0.6898	-0.2137	0.0328	42.4484
Thiazides and related diuretics	rs962369	C	T	0.3006	-0.2233	0.0331	45.5115
Thiazides and related diuretics	rs1098708	G	A	0.4577	0.1969	0.0303	42.2286
Thiazides and related diuretics	rs74833627	T	C	0.1222	-0.2621	0.0463	32.0459
Thiazides and related diuretics	rs118068181	T	C	0.0501	-0.4326	0.0771	31.4821
Thiazides and related diuretics	rs10002709	A	C	0.3499	-0.1933	0.0317	37.1831
Thiazides and related diuretics	rs6935399	T	A	0.5101	0.1822	0.0303	36.1586
Thiazides and related diuretics	rs1494308	C	T	0.9413	0.7174	0.0643	124.48
Vasodilator antihypertensives	rs13143677	A	G	0.2933	0.2237	0.0333	45.1277
Vasodilator antihypertensives	rs994446	A	G	0.2086	-0.3466	0.0374	85.8843
Vasodilator antihypertensives	rs10491337	T	G	0.0476	-0.433	0.0742	34.054
Vasodilator antihypertensives	rs77187875	A	G	0.054	-0.4541	0.0694	42.8138
Vasodilator antihypertensives	rs62380073	G	A	0.2897	-0.2552	0.0338	57.007
Vasodilator antihypertensives	rs17640858	A	C	0.3687	0.2014	0.0321	39.3649
Vasodilator antihypertensives	rs4705316	A	G	0.7601	-0.2229	0.0355	39.4242
Vasodilator antihypertensives	rs658780	G	T	0.2553	0.2028	0.0347	34.1568
Vasodilator antihypertensives	rs12146652	A	C	0.6148	-0.3577	0.031	133.142
Vasodilator antihypertensives	rs72847885	G	A	0.337	-0.2413	0.0318	57.5785
Vasodilator antihypertensives	rs2003931	A	G	0.3485	-0.2398	0.0317	57.2242
Vasodilator antihypertensives	rs11632436	C	G	0.5035	0.222	0.0302	54.0371
Vasodilator antihypertensives	rs2937934	G	A	0.9294	0.3303	0.0593	31.0247
Vasodilator antihypertensives	rs3950627	A	C	0.531	0.1851	0.0308	36.117
Vasodilator antihypertensives	rs2467098	G	A	0.6416	0.2263	0.0317	50.9625
Vasodilator antihypertensives	rs11862847	A	G	0.4738	-0.1683	0.0301	31.2633
Vasodilator antihypertensives	rs6788984	G	A	0.1437	-0.2999	0.0432	48.1932
Vasodilator antihypertensives	rs4576779	G	C	0.1479	-0.2837	0.0429	43.7325
Vasodilator antihypertensives	rs143386970	C	T	0.1077	0.4257	0.0503	71.6261
Vasodilator antihypertensives	rs912434	T	G	0.7594	0.234	0.0351	44.4444
Vasodilator antihypertensives	rs7491248	A	G	0.2239	0.2163	0.0362	35.7023
Vasodilator antihypertensives	rs12603106	T	G	0.038	0.6603	0.086	58.9503
Vasodilator antihypertensives	rs72835405	T	C	0.2305	-0.2157	0.0369	34.1702
Vasodilator antihypertensives	rs11079849	T	C	0.3225	-0.2105	0.0326	41.6936
Vasodilator antihypertensives	rs62078429	A	G	0.0346	0.5315	0.0851	39.0074
Vasodilator antihypertensives	rs4325821	C	T	0.4848	-0.1765	0.0304	33.7087
Vasodilator antihypertensives	rs2007361	G	A	0.3481	0.1944	0.0317	37.6075
Vasodilator antihypertensives	rs13295318	C	T	0.3762	-0.2372	0.0309	58.9267
Vasodilator antihypertensives	rs62570497	T	C	0.5999	-0.1941	0.031	39.2038
Vasodilator antihypertensives	rs73158427	A	T	0.1618	0.2804	0.0409	47.0012
Vasodilator antihypertensives	rs11716078	C	T	0.1567	0.2361	0.0418	31.9036
Vasodilator antihypertensives	rs9799664	T	C	0.5087	-0.1885	0.0322	34.2698
Vasodilator antihypertensives	rs13104219	T	G	0.5133	-0.1886	0.0303	38.7434
Vasodilator antihypertensives	rs4834792	A	T	0.4796	0.1973	0.0303	42.4003
Vasodilator antihypertensives	rs2470004	T	C	0.8175	-0.3454	0.0392	77.6377
Vasodilator antihypertensives	rs79253921	C	T	0.2205	0.3026	0.0364	69.1091
Vasodilator antihypertensives	rs7001817	G	A	0.2335	0.1983	0.0357	30.8538
Vasodilator antihypertensives	rs3897568	T	C	0.207	0.2155	0.0384	31.4943

## Sheet: Supplementary table 4
Supplementary table 4:The Association of Gene Substitutes for the 12 Antihypertensive Drug Classes with Risk of CAD.
	Data			MR Analysis
	Populations			IVW
	Drugs	Outcome	Nsnp	Beta	Se	P_value	OR(-95％CI__95％CI)
	Adrenergic neuron blockers	CAD	12	-0.0202602	0.00965499	0.0358681	0.98(0.962-0.999)
	Alpha-adrenoceptor blockers	CAD	23	-0.0234128	0.0106965	0.0286096	0.977(0.957-0.998)
	Angiotensin-II receptor antagonists	CAD	5	-0.038777	0.0151161	0.0103096	0.962(0.934-0.991)
	Angiotensin converting enzyme inhibitors	CAD	5	-0.038777	0.0151161	0.0103096	0.962(0.934-0.991)
	Beta-adrenoceptor blockers	CAD	9	-0.0428501	0.0104263	3.95951e-05	0.958(0.939-0.978)
	Calcium channel blockers	CAD	77	-0.0245976	0.00487842	4.60389e-07	0.976(0.966-0.985)
	Centrally acting antihypertensives	CAD	26	-0.0180892	0.00712315	0.0111014	0.982(0.968-0.996)
	Loop diuretics	CAD	16	-0.0493979	0.00756418	6.55517e-11	0.952(0.938-0.966)
	PSDs and aldosterone antagonists	CAD	10	-0.00890621	0.010379	0.390839	0.991(0.971-1.012)
	Thiazides and related diuretics	CAD	81	-0.0342063	0.00429182	1.58538e-15	0.966(0.958-0.975)
	Vasodilator antihypertensives	CAD	20	-0.0292666	0.0115528	0.0112999	0.971(0.949-0.993)
	Renin inhibitors*	CAD	1	-0.094388	0.0276298	0.000635093	0.91(0.862-0.961)
	*Attributed to the insufficient number of SNPs, we had to adopt the Wald ratio approach instead of IVW when performing MR analysis of Renin inhibitors with CAD.

## Sheet: Supplementary table 5
Supplementary table 5:Results of the MR analysis of 11 antihypertensive drug classes and 29 pain disorders
	Data			MR Analysis				Sensitive analysis
	Populations			IVW				Steiger Test			F-statistic	R2	Heterogeneity test (IVW)			Pleiotropy test			MR-PRESSO
	Drugs	Outcome	Nsnp	Beta	Se	P_value	OR(-95％CI__95％CI)	Correct_causal_direction	Steiger_P_value	Value_Power	F	R2	Heterogeneity（Q_IVW）	Heterogeneity（df_IVW）	Heterogeneity（P_value_IVW）	Pleiotropy （egger_intercept）	Se	P_value	Outliers	Global_test_p
Strong Evidence (P<0.0042 )	Adrenergic neuron blockers	MIGRAINE_NO_AURA	12	0.0700485	0.0215063	0.00112552	1.07 (1.028-1.118)	TRUE	6.52314e-21	277.089	52.4777	0.00086097	18.1422	11	0.0783392	-0.0175295	0.0311946	0.586531	/	NA
	Loop diuretics	PANNICULITISNAS	11	-0.321045	0.104467	0.00211802	0.73 (0.591-0.890)	TRUE	2.20631e-28	312.509	67.1288	0.00103764	10.596	10	0.389849	-0.0892851	0.129621	0.508303	/	NA
	Vasodilator antihypertensives	LIMBPAIN	15	-0.02905	0.00987194	0.00325384	0.97 (0.952-0.990)	TRUE	1.71755e-29	355.897	51.001	0.00106267	18.3083	14	0.193099	0.00190742	0.00990167	0.85022	/	NA
Suggestive Evidence (P<0.05 )	Alpha-adrenoceptor blockers	MIGRAINE	14	0.0301435	0.0129747	0.0201659	1.03 (1.004-1.057)	TRUE	3.1413e-26	311.628	46.9309	0.000929963	17.3413	13	0.184166	0.0036843	0.0127276	0.77716	/	NA
	Beta-adrenoceptor blockers	RADICULOPATHY	6	-0.0770592	0.0342586	0.024491	0.93 (0.865-0.990)	TRUE	3.1568e-15	158.6	62.6588	0.000523651	4.90923	5	0.427058	-0.024478	0.0221727	0.33155	/	/
	Adrenergic neuron blockers	FEMGENPAIN	12	0.0477911	0.0216303	0.0271435	1.05 (1.005-1.094)	TRUE	5.48086e-08	103.863	52.4777	0.00086097	13.4227	11	0.266598	0.000985099	0.0274219	0.97205	/	/
	Adrenergic neuron blockers	Coxarthrosis	10	-0.0324183	0.0146773	0.0271925	0.97 (0.940-0.996)	TRUE	4.70147e-16	202.516	51.3143	0.000701413	16.3901	9	0.0591691	-0.0547414	0.0195838	0.0233687	rs10897455, rs464605	0.002
	Vasodilator antihypertensives	RADICULOPATHY	15	-0.0450352	0.0223929	0.0443113	0.96 (0.914-0.998)	TRUE	4.03101e-33	320.997	51.001	0.00106267	8.97208	14	0.832835	-0.00917216	0.0189094	0.635707	/	/
	Alpha-adrenoceptor blockers	DORSALGIANAS	15	-0.02521	0.0128122	0.0491071	0.98 (0.950-0.999)	TRUE	8.42328e-29	341.156	51.6733	0.00109491	21.9853	14	0.0789164	0.0094414	0.0118749	0.440846	NA	0.07
Evidence of non-IVW	Populations			Wald.ratio				Steiger Test			F-statistic	R2
	Drugs	Outcome	Nsnp	Beta	Se	P_value	OR(-95％CI__95％CI)	Correct_causal_direction	Steiger_P_value	Value_Power	F	R2
	Renin inhibitors*	DORSALGIANAS	1	-0.130914	0.0455557	0.00405675	0.88 (0.80-0.96)	TRUE	0.0310122	30.7157	69.4443	9.57e-05
Based on the criteria outlined in the methods section, a P-value less than 0.0042 is considered to provide a strong level of evidence, whereas a P-value between 0.0042 and 0.05 is regarded as indicative of a suggestive level of evidence.
Drugs highlighted in blue suggest that they may be protective against the development of the disease, while drugs shown in red suggest that they may increase the risk of disease development.
In exploring the association between Renin inhibitors and 29 diseases with a limited number of SNPs, we were unable to employ the IVW model due to the SNP count. Consequently, we opted for the Wald ratio method instead.
